# Supplementary material for: Gallic Acid Derivatives Propyl Gallate and Epigallocatechin Gallate Reduce rRNA Transcription via Induction of KDM2A Activation
Source: Biomolecules. 2021 Dec 25;12(1):30. doi: 10.3390/biom12010030 (PMC8773796; doi:10.3390/biom12010030)
Supplement: Supplementary file 1 [file biomolecules-12-00030-s001.zip]

Archive with 1 entries (1 files):
- biomolecules-1487357-supplementary.pdf
